# Supplementary material for: Deep learning based analysis of G3BP1 protein expression to predict the prognosis of nasopharyngeal carcinoma
Source: PLoS One. 2025 Jan 27;20(1):e0315893. doi: 10.1371/journal.pone.0315893 (PMC11771904; doi:10.1371/journal.pone.0315893)
Supplement: S1 Table — (XLSX) [file pone.0315893.s001.xlsx]

## Sheet: Sheet1
Naso Sample Area Percent Result
	Label				Result				Diff
Sample	P-	P+	P++	P+++	P-	P+	P++	P+++	P-	P+	P++	P+++	Sum
001 311721 20220802200542-002-1	0.01	0.2	0.77	0	0.01	0.2	0.77	0	0	0	0	0	0
002 322444 20220802200706-003-1	0.02	0.14	0.83	0	0.02	0.14	0.83	0	0	0	0	0	0
003 306805 20220802200706-003-1	0.08	0.64	0.26	0	0.15	0.83	0.01	0	0.07	0.19	0.25	0	0.51
005 372089 20220802200811-004-1	0.32	0.34	0.33	0	0	0.8	0.19	0	0.32	0.46	0.14	0	0.92
006 374740 20220802201011-005-1	0	1	0	0	0	1	0	0	0	0	0	0	0
008 407017 20220802201424-001-1	0	0.22	0.77	0	0	0	1	0	0	0.22	0.23	0	0.45
009 407080 20220802201424-001-1	0	0.48	0.51	0	0	1	0	0	0	0.52	0.51	0	1.03
010 409359 20220802201634-002-1	0	0.44	0.55	0	0	0.07	0.92	0	0	0.37	0.37	0	0.74
011 410731 20220802201634-002-1	0	0.47	0.52	0	0	0.45	0.54	0	0	0.02	0.02	0	0.04
012 410866 20220802201814-003-1	0	0.17	0.81	0	0	0.09	0.9	0	0	0.08	0.09	0	0.17
013 411067 20220802201814-003-1	0.03	0.31	0.63	0.01	0	0.25	0.71	0.02	0.03	0.06	0.08	0.01	0.18
014 414542 20220802201907-004-1	0	0	1	0	0	0	1	0	0	0	0	0	0
015 415360 20220802201907-004-1	0	0	0.01	0.98	0	0	0	1	0	0	0.01	0.02	0.03
016 416956 20220802201955-005-2	0	0	1	0	0	0	1	0	0	0	0	0	0
017 418418 20220802201955-005-1	0	0.46	0.53	0	0	0.53	0.46	0	0	0.07	0.07	0	0.14
018 419805 20220804124751-001-1	0	0.97	0.02	0	0	0.98	0.01	0	0	0.01	0.01	0	0.02
019 420784 20220804125012-002-1	0	0	1	0	0	0	1	0	0	0	0	0	0
020 422130 20220804125248-003-2	0	0.19	0.8	0	0	0	1	0	0	0.19	0.2	0	0.39
021 422435 20220804125248-003-1	0	0	1	0	0	0	1	0	0	0	0	0	0
022 42257820220804125448-004-1	0	1	0	0	0	1	0	0	0	0	0	0	0
023 423501 20220804125448-004-1	0	0.05	0.94	0	0	0	1	0	0	0.05	0.06	0	0.11
024 424574 20220804125537-005-2	0	0.8	0.19	0	0	1	0	0	0	0.2	0.19	0	0.39
025 425976 20220804125537-005-1	0	0.03	0.96	0	0	0	1	0	0	0.03	0.04	0	0.07
026 426053 20220804130030-001-2	0	1	0	0	0	1	0	0	0	0	0	0	0
027 426993 20220804130030-001-1	0	0.26	0.73	0	0	0.21	0.78	0	0	0.05	0.05	0	0.1
028 427354 20220804130128-002-2	0.41	0.36	0.21	0	1	0	0	0	0.59	0.36	0.21	0	1.16
029 427489 20220804130128-002-1	0	0	1	0	0	0	1	0	0	0	0	0	0
030 428000 20220804130220-003-2	0.02	0.15	0.81	0	0	0	1	0	0.02	0.15	0.19	0	0.36
031 430720 20220804130220-003-1	0.8	0.19	0	0	0.68	0.31	0	0	0.12	0.12	0	0	0.24
032 431392 20220804130410-004-2	0	0.77	0.22	0	0	0.71	0.28	0	0	0.06	0.06	0	0.12
033 431553 20220804130410-004-1	0	0.22	0.77	0	0	0	1	0	0	0.22	0.23	0	0.45
034 433752 20220804130620-005-2	0	1	0	0	0	1	0	0	0	0	0	0	0
036 434802 SLICEID-001-2	0	1	0	0	0	1	0	0	0	0	0	0	0
037 439801 SLICEID-001-1	0	1	0	0	0	1	0	0	0	0	0	0	0
038 433709 SLICEID-002-1	0.05	0.94	0	0	0	1	0	0	0.05	0.06	0	0	0.11
039 445248 SLICEID-003-2	1	0	0	0	1	0	0	0	0	0	0	0	0
040 445852 SLICEID-003-1	0	1	0	0	0	1	0	0	0	0	0	0	0
041 446571 SLICEID-004-2	0	1	0	0	0	1	0	0	0	0	0	0	0
042 446313 SLICEID-004-1	0	0.2	0.79	0	0	0	0.99	0	0	0.2	0.2	0	0.4
043 447368 SLICEID-005-2	0.05	0.94	0	0	0	1	0	0	0.05	0.06	0	0	0.11
044 447909 SLICEID-005-1	0.95	0.04	0	0	1	0	0	0	0.05	0.04	0	0	0.09
045 448160 SLICEID-006-2	0.17	0.82	0	0	0.08	0.91	0	0	0.09	0.09	0	0	0.18
046 448881 SLICEID-006-1	0	0.04	0.95	0	0	0	1	0	0	0.04	0.05	0	0.09
047 448903 SLICEID-007-2	0	0	0.2	0.79	0	0	0.1	0.89	0	0	0.1	0.1	0.2
048 449219 SLICEID-007-1	0	0	0.23	0.76	0	0	0.12	0.87	0	0	0.11	0.11	0.22
049 450188 SLICEID-008-2	0	0.98	0.01	0	0	0.98	0.01	0	0	0	0	0	0
050 450803 SLICEID-008-1	0.99	0	0	0	1	0	0	0	0.01	0	0	0	0.01
051 451029 SLICEID-009-2	0	0.79	0.2	0	0	0.32	0.67	0	0	0.47	0.47	0	0.94
052 451042 SLICEID-009-1	0	0.02	0.24	0.72	0	0	0	1	0	0.02	0.24	0.28	0.54
053 451834 SLICEID-010-2	0	0	1	0	0	0	1	0	0	0	0	0	0
054 452129 SLICEID-010-1	0	0	1	0	0	0	1	0	0	0	0	0	0
055 452416 SLICEID-011-2	0.35	0.64	0	0	0	1	0	0	0.35	0.36	0	0	0.71
058 454050 SLICEID-012-1	0	0	0.97	0.02	0	0	1	0	0	0	0.03	0.02	0.05
059 454090 SLICEID-013-2	0	0	0.2	0.79	0	0	0.18	0.81	0	0	0.02	0.02	0.04
060 454599 SLICEID-013-1	0	0	0	1	0	0	0	1	0	0	0	0	0
061 456233 SLICEID-014-2	0.01	0.98	0	0	0	1	0	0	0.01	0.02	0	0	0.03
062 456577 SLICEID-014-1	0.5	0.49	0	0	0.54	0.45	0	0	0.04	0.04	0	0	0.08
063 457718 SLICEID-015-2	0	0.11	0.88	0	0	0	1	0	0	0.11	0.12	0	0.23
064 457903 SLICEID-015-1	0	0.98	0.01	0	0	1	0	0	0	0.02	0.01	0	0.03
065 458806 SLICEID-016-2	0	0	1	0	0	0	1	0	0	0	0	0	0
066 459946 SLICEID-016-1	0	1	0	0	0	1	0	0	0	0	0	0	0
067 460756 SLICEID-017-1	0	0.07	0.92	0	0	0.17	0.82	0	0	0.1	0.1	0	0.2
068 463020 SLICEID-018-1	0	0.04	0.95	0	0	0	1	0	0	0.04	0.05	0	0.09
069 463811 SLICEID-019-2	0.01	0.01	0.97	0	0	0	1	0	0.01	0.01	0.03	0	0.05
070 464723 SLICEID-019-1	0.37	0.62	0	0	1	0	0	0	0.63	0.62	0	0	1.25
071 466024 SLICEID-020-2	0	0	1	0	0	0	1	0	0	0	0	0	0
072 466025 SLICEID-020-1	0	0.03	0.96	0	0	0	1	0	0	0.03	0.04	0	0.07
073 466574 SLICEID-021-2	0.28	0.71	0	0	0	1	0	0	0.28	0.29	0	0	0.57
074 466850 SLICEID-021-1	0	0	1	0	0	0	1	0	0	0	0	0	0
075 467626 SLICEID-022-2	0	0	1	0	0	0	1	0	0	0	0	0	0
076 467733 SLICEID-022-1	0	0	0.04	0.95	0	0	0	1	0	0	0.04	0.05	0.09
077 468213 SLICEID-023-2	0	0	0.03	0.96	0	0	0.03	0.96	0	0	0	0	0
078 469814 SLICEID-023-1	0	0	0	0.99	0	0	0	1	0	0	0	0.01	0.01
079 469832 SLICEID-024-1	0	0.03	0.96	0	0	0	1	0	0	0.03	0.04	0	0.07
080 472112 SLICEID-025-1	0	0	1	0	0	0	1	0	0	0	0	0	0
081 474338 SLICEID-026-2	0	0	1	0	0	0	1	0	0	0	0	0	0
082 474507 SLICEID-026-1	0	0	0.1	0.89	0	0	0	1	0	0	0.1	0.11	0.21
083 475248 SLICEID-027-1	0	0	0.04	0.95	0	0	0	1	0	0	0.04	0.05	0.09
084 475769 SLICEID-028-1	0	0.24	0.75	0	0	0	1	0	0	0.24	0.25	0	0.49
085 478171 SLICEID-029-2	0	0.06	0.64	0.29	0	0	1	0	0	0.06	0.36	0.29	0.71
086 478863 SLICEID-029-1	0	0	1	0	0	0	1	0	0	0	0	0	0
088 479139 SLICEID-030-1	0	0.11	0.88	0	0	0.12	0.87	0	0	0.01	0.01	0	0.02
089 481861 SLICEID-031-1	0	1	0	0	0	1	0	0	0	0	0	0	0
090 482426 SLICEID-032-1	0	0	0.99	0	0	0	1	0	0	0	0.01	0	0.01
091 483724 SLICEID-032-1	0	0.12	0.87	0	0	0	1	0	0	0.12	0.13	0	0.25
092 484605 SLICEID-033-2	0	1	0	0	0	1	0	0	0	0	0	0	0
094 486260 SLICEID-034-2	0	0.16	0.76	0.06	0	0.09	0.9	0	0	0.07	0.14	0.06	0.27
095 487698 SLICEID-034-1	0	0.93	0.06	0	0	0.76	0.23	0	0	0.17	0.17	0	0.34
096 488775 SLICEID-035-2	0.03	0.14	0.82	0	0.02	0	0.97	0	0.01	0.14	0.15	0	0.3
097 489061 SLICEID-035-1	0	1	0	0	0	1	0	0	0	0	0	0	0
098 491097 SLICEID-036-1	0	0	1	0	0	0	1	0	0	0	0	0	0
099 491448 SLICEID-037-1	0	1	0	0	0	1	0	0	0	0	0	0	0
100 491866 SLICEID-037-1	0	0	1	0	0	0	1	0	0	0	0	0	0
101 492666 SLICEID-038-2	0.84	0.15	0	0	0.81	0.18	0	0	0.03	0.03	0	0	0.06
102 493128 SLICEID-038-1	0	0.08	0.91	0	0	0	1	0	0	0.08	0.09	0	0.17
103 493570 SLICEID-039-2	0	0	0	1	0	0	0	1	0	0	0	0	0
106 497148 SLICEID-040-1	0	0.99	0	0	0	1	0	0	0	0.01	0	0	0.01
108 497333 SLICEID-041-1	0	1	0	0	0	1	0	0	0	0	0	0	0
109 497704 SLICEID-042-1	0	0	0	1	0	0	0	1	0	0	0	0	0
110 499973 SLICEID-042-1	0	0	1	0	0	0	1	0	0	0	0	0	0
111 602013 SLICEID-043-1	0	0	1	0	0	0	1	0	0	0	0	0	0
112 602910 SLICEID-043-1	0	0	1	0	0	0	1	0	0	0	0	0	0
113 604964 SLICEID-044-2	0	0	1	0	0	0	1	0	0	0	0	0	0
114 611400 SLICEID-044-1	0	0	1	0	0	0	1	0	0	0	0	0	0
115 615440 SLICEID-045-2	0	0	1	0	0	0	1	0	0	0	0	0	0
116 616166 SLICEID-045-1	0	0.81	0.18	0	0	1	0	0	0	0.19	0.18	0	0.37
117 617053 SLICEID-046-1	0	0	1	0	0	0	1	0	0	0	0	0	0
118 618714 SLICEID-047-1	0	1	0	0	0	1	0	0	0	0	0	0	0
119 619402 SLICEID-047-1	0	0	1	0	0	0	1	0	0	0	0	0	0
120 620068 SLICEID-048-2	0	0	0	1	0	0	0	1	0	0	0	0	0
121 620609 SLICEID-048-1	0	0	0	1	0	0	0	1	0	0	0	0	0
122 620679 SLICEID-049-2	0	0.11	0.88	0	0	0.02	0.97	0	0	0.09	0.09	0	0.18
123 620892 SLICEID-049-1	0	0	1	0	0	0	1	0	0	0	0	0	0
124 621536 SLICEID-050-1	0	0	1	0	0	0	1	0	0	0	0	0	0
125 624397 SLICEID-050-1	0	0	0	1	0	0	0	1	0	0	0	0	0
126 625596 SLICEID-051-1	0	0	0	1	0	0	0	1	0	0	0	0	0
127 626307 SLICEID-051-1	0	0	0	1	0	0	0	1	0	0	0	0	0
128 627005 SLICEID-052-1	0	0	1	0	0	0	1	0	0	0	0	0	0
130 628482 SLICEID-053-1	0	0.93	0.06	0	0	0.92	0.07	0	0	0.01	0.01	0	0.02
131 629139 SLICEID-053-1	0	0	0.04	0.95	0	0	0	1	0	0	0.04	0.05	0.09
132 630144 SLICEID-054-1	0	0	0	1	0	0	0	1	0	0	0	0	0
133 631465 SLICEID-055-2	0	0	1	0	0	0	1	0	0	0	0	0	0
134 632656 SLICEID-055-1	0	0.14	0	0.85	0	0	0	1	0	0.14	0	0.15	0.29
135 633095 SLICEID-056-2	0	0	1	0	0	0	1	0	0	0	0	0	0
136 633291 SLICEID-056-1	0	0	1	0	0	0	1	0	0	0	0	0	0
137 634188 SLICEID-057-1	0	0	1	0	0	0	1	0	0	0	0	0	0
138 635054 SLICEID-057-1	0	0	0	1	0	0	0	1	0	0	0	0	0
139 635801 SLICEID-058-2	0	0	0.19	0.8	0	0	0.16	0.83	0	0	0.03	0.03	0.06
140 636584 SLICEID-058-1	0	0	0	1	0	0	0	1	0	0	0	0	0
141 636719 SLICEID-059-2	0	0	1	0	0	0	1	0	0	0	0	0	0
142 638167 SLICEID-059-1	0	0.93	0.06	0	0	0.93	0.06	0	0	0	0	0	0
143 641083 SLICEID-060-1	0	0	1	0	0	0	1	0	0	0	0	0	0
144 641922 SLICEID-061-2	0	0	1	0	0	0	1	0	0	0	0	0	0
145 642949 SLICEID-061-1	0	1	0	0	0	1	0	0	0	0	0	0	0
146 644720 SLICEID-062-2	0.14	0	0.12	0.73	0	0	0	1	0.14	0	0.12	0.27	0.53
147 644752 SLICEID-062-1	0	0.79	0.2	0	0	0.72	0.27	0	0	0.07	0.07	0	0.14
148 645847 SLICEID-063-1	0	0	1	0	0	0	1	0	0	0	0	0	0
149 646211 SLICEID-064-2	0	0.99	0	0	0	1	0	0	0	0.01	0	0	0.01
150 646684 SLICEID-064-1	0.36	0.63	0	0	0.34	0.65	0	0	0.02	0.02	0	0	0.04
151 646959 SLICEID-065-2	0.03	0.05	0	0.91	0.03	0.05	0	0.91	0	0	0	0	0
152 648650 SLICEID-065-1	0	0	0	1	0	0	0	1	0	0	0	0	0
154 650570 SLICEID-066-1	0	1	0	0	0	1	0	0	0	0	0	0	0
155 652136 SLICEID-067-2	0	1	0	0	0	1	0	0	0	0	0	0	0
156 654027 SLICEID-067-1	0	0	0	1	0	0	0	1	0	0	0	0	0
157 656019 SLICEID-068-2	0	0	0	1	0	0	0	1	0	0	0	0	0
158 656658 SLICEID-068-1	0	0	1	0	0	0	1	0	0	0	0	0	0
159 660017 SLICEID-070-2	0	0.1	0.89	0	0	0.32	0.67	0	0	0.22	0.22	0	0.44
160 660415 SLICEID-070-1	0	0	0	1	0	0	0	1	0	0	0	0	0
161 661542 SLICEID-071-2	0.04	0	0	0.94	0.01	0	0	0.98	0.03	0	0	0.04	0.07
162 661948 SLICEID-071-1	0	1	0	0	0	1	0	0	0	0	0	0	0
164 665925 SLICEID-072-1	0	0	0.93	0.06	0	0	0.95	0.04	0	0	0.02	0.02	0.04
165 667661 SLICEID-073-1	0	0	0.13	0.86	0	0	0.05	0.94	0	0	0.08	0.08	0.16
166 668045 SLICEID-073-2	0	0	0	1	0	0	0	1	0	0	0	0	0
167 668395 SLICEID-074-2	0	0	0.12	0.87	0	0	0.08	0.91	0	0	0.04	0.04	0.08
168 6669435 SLICEID-074-1	0	0	1	0	0	0	1	0	0	0	0	0	0
169 670731 SLICEID-075-2	0	0	0	1	0	0	0	1	0	0	0	0	0
170 671335 SLICEID-075-1	0	0	1	0	0	0	1	0	0	0	0	0	0
171 672794 SLICEID-076-2	0	0	1	0	0	0	1	0	0	0	0	0	0
172 673421 SLICEID-076-1	0	0	0	1	0	0	0	1	0	0	0	0	0
173 673632 SLICEID-077-2	0	0	0	1	0	0	0	1	0	0	0	0	0
174 673658 SLICEID-077-1	1	0	0	0	1	0	0	0	0	0	0	0	0
175 673665 SLICEID-078-2	0	0	1	0	0	0	1	0	0	0	0	0	0
176 675248 SLICEID-078-1	0	0	0	1	0	0	0	1	0	0	0	0	0
177 675529 SLICEID-079-2	0	0	0	1	0	0	0	1	0	0	0	0	0
178 675588 SLICEID-079-1	0	0	0	1	0	0	0	1	0	0	0	0	0
179 677487 SLICEID-080-2	0	0	0	1	0	0	0	1	0	0	0	0	0
180 678525 SLICEID-080-1	0	0	0	1	0	0	0	1	0	0	0	0	0
181 679234 SLICEID-081-2	0	0	1	0	0	0	1	0	0	0	0	0	0
182 680291 SLICEID-081-1	0	0	0	1	0	0	0	1	0	0	0	0	0
183 681505 20220816162609-2	0	0	1	0	0	0	1	0	0	0	0	0	0
184 692687 20220816162609-1	0	0	0.98	0.01	0	0	0.98	0.01	0	0	0	0	0
185 694837 20220816162743-2	0	0	0	1	0	0	0	1	0	0	0	0	0
187 696971 20220816162858-1	0	0	0	0.99	0	0	0	1	0	0	0	0.01	0.01
188 697924 20220816163021-1	0	0	0.07	0.92	0	0	0.08	0.91	0	0	0.01	0.01	0.02
189 698048 20220816163150-1	0	1	0	0	0	1	0	0	0	0	0	0	0
190 701474 20220816163150-1	0	0	0.01	0.98	0	0	0.01	0.98	0	0	0	0	0
191 701736 20220816163455-2	0	0	0	1	0	0	0	1	0	0	0	0	0
192 701842 20220816163455-1	0	0	1	0	0	0	1	0	0	0	0	0	0
193 702395 20220816163607-2	0	0	1	0	0	0	1	0	0	0	0	0	0
195 703040 20220816163709-2	0	0	1	0	0	0	1	0	0	0	0	0	0
197 707951 20220816163845-2	0	0	0	1	0	0	0	1	0	0	0	0	0
199 708602 20220816163943-2	0	0	0.46	0.53	0	0	0.43	0.56	0	0	0.03	0.03	0.06
200 710020 20220816163943-1	0	0	0	1	0	0	0	1	0	0	0	0	0
201 714404 20220816164301-1	0	0	0.1	0.89	0	0	0.08	0.91	0	0	0.02	0.02	0.04
202 714488 20220816164402-2	0	0	0.82	0.17	0	0	0.89	0.1	0	0	0.07	0.07	0.14
203 714777 20220816164402-1	0	0.03	0	0.96	0	0	0	1	0	0.03	0	0.04	0.07
204 714808 20220816164541-2	0	0.97	0.02	0	0	0.95	0.04	0	0	0.02	0.02	0	0.04
205 715047 20220816164541-1	0	0	0	1	0	0	0	1	0	0	0	0	0
206 715968 20220816164735-1	0	0	0	1	0	0	0	1	0	0	0	0	0
207 717249 20220816164840-2	0	0	0	0.99	0	0	0	1	0	0	0	0.01	0.01
210 723065 20220816165157-1	0	0	0.06	0.93	0	0	0	1	0	0	0.06	0.07	0.13
212 724362 20220816165253-1	0	0	0.02	0.97	0	0	0	0.99	0	0	0.02	0.02	0.04
215 725492 20220816165543-2	0	0	0.28	0.71	0	0	0.37	0.62	0	0	0.09	0.09	0.18
216 726776 20220816165543-1	0	0	0	1	0	0	0	1	0	0	0	0	0
217 727214 20220816165644-2	0	0	0	1	0	0	0	1	0	0	0	0	0
218 728232 20220816165644-1	0	0	0	1	0	0	0	1	0	0	0	0	0
219 728435 20220816170015-2	0	0	0	1	0	0	0	1	0	0	0	0	0
220 728991 20220816170015-1	0	0	0	1	0	0	0	1	0	0	0	0	0
221 731639 20220816170128-2	0	0.97	0	0.02	0	1	0	0	0	0.03	0	0.02	0.05
222 733397 20220816170128-1	0	0	1	0	0	0	1	0	0	0	0	0	0
223 736563 20220816170224-2	0	0	0	0.99	0	0	0	0.99	0	0	0	0	0
224 736651 20220816170224-1	0	0	0	1	0	0	0	1	0	0	0	0	0
225 742294 20220816170359-2	0	0	0.23	0.76	0	0	0.27	0.72	0	0	0.04	0.04	0.08
226 745088 20220816170359-1	0	1	0	0	0	1	0	0	0	0	0	0	0
228 748772 20220816170517-1	0	0	1	0	0	0	1	0	0	0	0	0	0
229 749736 20220816170838-1	0	0	0	1	0	0	0	1	0	0	0	0	0
230 750853 20220816170941-1	0	0.03	0.11	0.84	0	0.03	0.09	0.87	0	0	0.02	0.03	0.05
231 751165 20220816170941-1	0	0	0	1	0	0	0	1	0	0	0	0	0
232 751667 20220816171059-1	0	0	1	0	0	0	1	0	0	0	0	0	0
233 754900 20220816171059-1	0	0	1	0	0	0	1	0	0	0	0	0	0
234 760581 20220816171216-1	0	0	0	0.99	0	0	0	1	0	0	0	0.01	0.01
236 761762 20220816171403-2	0	0	0	1	0	0	0	1	0	0	0	0	0
237 763203 20220816171403-1	0	0	1	0	0	0	1	0	0	0	0	0	0
238 764641 20220816171709-2	0	0	1	0	0	0	1	0	0	0	0	0	0
239 765569 20220816171709-1	0	0	0.04	0.95	0	0	0	1	0	0	0.04	0.05	0.09
240 765744 20220816171750-2	0	0	0	1	0	0	0	1	0	0	0	0	0
242 766557 20220816171844-2	0	0	0	1	0	0	0	1	0	0	0	0	0
244 767700 20220816171936-2	0	0	0	1	0	0	0	1	0	0	0	0	0
245 767731 20220816171936-1	0	0	0.01	0.98	0	0	0	1	0	0	0.01	0.02	0.03
246 767978 20220816172048-2	0	0	0	0.99	0	0	0	1	0	0	0	0.01	0.01
247 777321 20220816172048-1	0	0	1	0	0	0	1	0	0	0	0	0	0
248 777568 20220816172354-2	0	1	0	0	0	1	0	0	0	0	0	0	0
249 779411 20220816172354-1	0	0	0.05	0.94	0	0	0	1	0	0	0.05	0.06	0.11
250 779596 20220816172459-2	0	1	0	0	0	1	0	0	0	0	0	0	0
251 780707 20220816172459-1	0	0.18	0.81	0	0	0.24	0.75	0	0	0.06	0.06	0	0.12
252 782522 20220816172613-1	0	0	1	0	0	0	1	0	0	0	0	0	0
253 782961 20220816172733-2	0	0.11	0.88	0	0	0	1	0	0	0.11	0.12	0	0.23
254 784205 20220816172733-1	0	0	0	1	0	0	0	1	0	0	0	0	0
255 784999 20220816172852-2	0	0	1	0	0	0	1	0	0	0	0	0	0
256 786384 20220816172852-1	0	0	1	0	0	0	1	0	0	0	0	0	0
257 788450 20220816173227-1	0	0	0	1	0	0	0	1	0	0	0	0	0
258 792423 20220816173408-1	0	0	1	0	0	0	1	0	0	0	0	0	0
259 793171 20220816173500-2	0	0	0	1	0	0	0	1	0	0	0	0	0
260 795009 20220816173500-1	0	0	0	1	0	0	0	1	0	0	0	0	0
262 798593 20220816174009-1	0	0	0.22	0.77	0	0	0.16	0.83	0	0	0.06	0.06	0.12
263 799854 20220816174424-2	0	0	1	0	0	0	1	0	0	0	0	0	0
264 803578 20220816174424-1	0	0	1	0	0	0	1	0	0	0	0	0	0
265 806950 20220816174532-2	0	0	0	1	0	0	0	1	0	0	0	0	0
266 807420 20220816174532-1	0	0	0	1	0	0	0	1	0	0	0	0	0
267 809730 20220816174711-2	0	0	1	0	0	0	1	0	0	0	0	0	0
268 809760 20220816174711-1	0	0	1	0	0	0	1	0	0	0	0	0	0
269 810310 20220816174843-2	0	0	0	0.99	0	0	0	1	0	0	0	0.01	0.01
270 813741 20220816174843-1	0	0	0	1	0	0	0	1	0	0	0	0	0
271 813795 20220816175238-2	0.01	0	0	0.97	0.01	0	0	0.98	0	0	0	0.01	0.01
272 814725 20220816175238-1	0	0	0	1	0	0	0	1	0	0	0	0	0
273 814949 20220816175347-1	0	0.91	0.08	0	0	0.7	0.29	0	0	0.21	0.21	0	0.42
274 819737 20220816175445-1	0	0	1	0	0	0	1	0	0	0	0	0	0
275 822980 20220816175651-2	0	1	0	0	0	1	0	0	0	0	0	0	0
276 823985 20220816175651-1	0	0.68	0.07	0.23	0	0.88	0.07	0.04	0	0.2	0	0.19	0.39
277 828790 20220816175815-2	0	0	0	1	0	0	0	1	0	0	0	0	0
278 829601 20220816175815-1	0	0	1	0	0	0	1	0	0	0	0	0	0
279 833932 20220816180146-2	0.1	0	0	0.89	0	0	0	1	0.1	0	0	0.11	0.21
280 835502 20220816180146-1	0	0	0	1	0	0	0	1	0	0	0	0	0
281 839517 20220816180240-2	0	0	0	0.99	0	0	0	1	0	0	0	0.01	0.01
282 842338 20220816180240-1	0	0	0.01	0.98	0	0	0	1	0	0	0.01	0.02	0.03
283 842587 20220816180451-2	0.25	0.62	0.12	0	0.33	0.5	0.16	0	0.08	0.12	0.04	0	0.24
284 843310 20220816180451-1	0	0	0	1	0	0	0	1	0	0	0	0	0
286 846396 20220816180625-1	0	0	0	1	0	0	0	1	0	0	0	0	0
290 274221 20220816181244-1	1	0	0	0	1	0	0	0	0	0	0	0	0
291 278719 20220816181320-2	0	1	0	0	0	1	0	0	0	0	0	0	0
292 279539 20220816181320-1	0	0	1	0	0	0	1	0	0	0	0	0	0
293 280808 20220816181408-1	0.18	0.81	0	0	0.22	0.77	0	0	0.04	0.04	0	0	0.08
296 289070 20220816181931-1	0	1	0	0	0	1	0	0	0	0	0	0	0
299 300158 20220816182211-1	0.14	0.85	0	0	0.15	0.84	0	0	0.01	0.01	0	0	0.02
300 300649 20220816182346-1	0	0	1	0	0	0	1	0	0	0	0	0	0
304 302855 20220816183011-1	0	0.08	0	0.91	0	0.09	0	0.9	0	0.01	0	0.01	0.02
307 306881 20220816183114-1	0	0.39	0.6	0	0	0.53	0.46	0	0	0.14	0.14	0	0.28
308 311640 20220816183315-2	0	0.99	0	0	0	1	0	0	0	0.01	0	0	0.01
309 312161 20220816183315-1	0	0	0.33	0.66	0	0	0.31	0.68	0	0	0.02	0.02	0.04
311 331548 20220816183401-1	1	0	0	0	1	0	0	0	0	0	0	0	0
313 334893 20220816183730-1	0	0	1	0	0	0	1	0	0	0	0	0	0
314 335549 20220816183922-1	0	0.05	0.94	0	0	0	1	0	0	0.05	0.06	0	0.11
316 348370 20220816184013-1	0.1	0	0.89	0	0	0	1	0	0.1	0	0.11	0	0.21
318 349608 20220816184126-1	0.93	0.06	0	0	0.92	0.07	0	0	0.01	0.01	0	0	0.02
319 350481 20220816184209-2	0	0	1	0	0	0	1	0	0	0	0	0	0
